# Supplementary material for: Species-Specific Responses of Insectivorous Bats to Weather Conditions in Central Chile
Source: Animals (Basel). 2024 Mar 11;14(6):860. doi: 10.3390/ani14060860 (PMC10967300; doi:10.3390/ani14060860)
Supplement: Supplementary file 1 [file animals-14-00860-s001.zip]

Archive with 1 entries (1 files):
- animals-2889298-supplementary.pdf
